# Supplementary material for: Ginkgo Biloba Bioactive Phytochemicals against Age-Related Diseases: Evidence from a Stepwise, High-Throughput Research Platform
Source: Antioxidants (Basel). 2024 Sep 12;13(9):1104. doi: 10.3390/antiox13091104 (PMC11429439; doi:10.3390/antiox13091104)
Supplement: Supplementary file 1 [file antioxidants-13-01104-s001.zip]

Archive with 1 entries (1 files):
- antioxidants-3154877-supplementary.pdf
